# Supplementary material for: Unlocking the Potential of Acetazolamide: A Literature Review of an Adjunctive Approach in Heart Failure Management
Source: J Clin Med. 2024 Jan 4;13(1):288. doi: 10.3390/jcm13010288 (PMC10780103; doi:10.3390/jcm13010288)
Supplement: Supplementary file 1 [file jcm-13-00288-s001.zip]

Archive with 1 entries (1 files):
- jcm-2780568-supplementary.pdf
